# Supplementary material for: DXA-Derived Total Body Fat Percentage and Serum 25(OH)D in Overweight and Obese Children: A Cross-Sectional Study
Source: Nutrients. 2026 Jul 16;18(14):2334. doi: 10.3390/nu18142334 (PMC13415124; doi:10.3390/nu18142334)
Supplement: Supplementary file 1 [file nutrients-18-02334-s001.zip]

Archive with 1 entries (1 files):
- nutrients-4406264-supplementary.pdf
